# Supplementary material for: Loss of PIK3CA Allows In Vitro Growth but Not In Vivo Progression of KRAS Mutant Lung Adenocarcinoma in a Syngeneic Orthotopic Implantation Model
Source: Cells. 2026 Mar 12;15(6):506. doi: 10.3390/cells15060506 (PMC13025534; doi:10.3390/cells15060506)
Supplement: Supplementary file 1 [file cells-15-00506-s001.zip]

Archive with 1 entries (1 files):
- cells-4167303-supplementary.pdf
